# Supplementary material for: Comparison of digital PCR and real time PCR methods for quantitative analysis of African Swine Fever Virus
Source: Front Vet Sci. 2025 Dec 10;12:1704297. doi: 10.3389/fvets.2025.1704297 (PMC12730159; doi:10.3389/fvets.2025.1704297)
Supplement: Supplementary file 1 [file Supplementary_file_1.zip]

Archive with 3 entries (2 files):
- Supplementary Material/
- Supplementary Material/Supplementary Data Sheet 1.DOCX
- Supplementary Material/Supplementary Table 4.XLSX
