# Supplementary material for: Comparison of digital PCR and real time PCR methods for quantitative analysis of African Swine Fever Virus
Source: Front Vet Sci. 2025 Dec 10;12:1704297. doi: 10.3389/fvets.2025.1704297 (PMC12730159; doi:10.3389/fvets.2025.1704297)
Supplement: Supplementary file 1 [file Supplementary_file_1.zip › Supplementary Material/Supplementary Table 4.XLSX]

## Sheet: Foglio1
	Table S4: Comparison of P1 and P2 Realt time PCR and ddPCR assays for quantitative detection of ASFV in field samples. a= Field positive samples analyzed ; b= Mean of Ct values detected by P1 or P2 Real time PCRs ± Standard Deviation; c= Coefficient of variation; d= ASFV Copies /µl of DNA sample; e= Log ASFV copies/µl DNA sample; f= Mean of ASFV copies/µl of mix detected by ddPCR ± Standard Devia…
	P1 Real Time PCR					P1 ddPCR						P2 Real Time PCR					P2 ddPCR
Field samplea	Mean Ct values ± SDb	CV(%)c	ASFV Copies /µl DNA sample	ASFV Copies /µl DNA sample SD	Log (copies/µl)e	Mean values (copies/µl DNA sample) ± SDf	Dilution factorg	ASFVCopies /µl DNA sample	CV(%)c	Log (copies/µl)e	Log differenceh	Mean Ct values ± SDb	CV(%)c	ASFVCopies/µl DNA sample	ASFV Copies /µl DNA sample SD	Log (copies/µl)e	Mean values (copies/µl mix) ± SDf	Dilution factorg	ASFV Copies /µl DNA sample	CV(%)c	Log (copies/µl)e	Log differenceh
40853 S6	24,85±0,18	0.724346	1561.73	182.67	3.19361	88,00±2,80	/	880	3.18	2.94448	0.249123	28,34±0,20	0.705716	604.86	79.88	2.78165	137,47±4,94	/	1374.7	3.59	3.13821	-0.356553
40853 S9	24,52±0,11	0.448613	1929.04	135.75	3.28534	171,30±3,10	/	1713.3	1.78	3.23383	0.0515078	29,25±0,24	0.820513	330.96	51.68	2.51978	237,66±6,00	/	2376.7	2.54	3.37597	-0.856199
51534 S1	29,27±0,02	0.0683293	88.75	1.12	1.94817	10,20±1,10	/	102	10.38	2.0086	-0.0604318	26,67±0,33	1.23735	616.87	132.68	2.79019	67,30±2,10	/	673	3.1	2.82802	-0.0378214
51534 S2	27,61±0,08	0.28975	259.94	10.02	2.41487	33,70±2,9	/	337	8.62	2.52763	-0.112757	25,71±0,34	1.32244	1169.44	260.35	3.06798	245,67±10,20	/	2456.7	4.16	3.39035	-0.322374
51534 S5	16,18±0,09	0.556242	427528	25819.6	5.63096	7,30±0,60	10000	730000	7.63	5.86332	-0.232358	16,17±0,21	1.2987	658903	92841.8	5.81882	16,80±1,10	10000	1680000	6.3	6.22531	-0.406488
61072 S	20,59±0,10	0.485673	24622.4	1528.38	4.39133	19,80±0,80	1000	19800	3.78	4.29667	0.0946648	21,55±0,27	1.2529	54016	9504.97	4.73252	69,27±1,30	1000	69270	1.88	4.84055	-0.108023
53410 S	30,15±0,04	0.13267	49.99	1.31	1.69888	2,10±0,2	/	21	10.07	1.32222	0.376664	29,35±0,02	0.0681431	102.68	1.34	2.01149	12,53±1,60	/	125.3	12.97	2.09795	-0.0864652
81588 S	25,40±0,07	0.275591	1088.13	46.53	3.03668	17,10±2,00	4	684	11.87	2.83506	0.201625	30,99±0,02	0.0645369	104.38	1.41	2.01862	27,30±1,50	4	1092	5.4	3.03822	-1.01961
83673 S	31,29±0,37	1.18249	24.32	5.72	1.38596	1,00±0,10	/	10	10	1	0.385964	32,34±0,12	0.371058	14.02	1.1	1.14675	1,83±0,30	/	18.3	17.53	1.26245	-0.115703
87326 S	35,46±1,38	3.89171	1.94	1.53	0.287802	0,02±00	/	0.2	173.21	-0.69897	0.986772	40,54±0,61	1.50469	0.2	0.08	-0.69897	0,08±0,10	/	0.8	100	-0.09691	-0.60206
152 S	31,22±0,38	1.21717	11.69	2.88	1.06781	1,22±0,68	/	12.23	55.2381	1.08743	-0.0196119	36,04±0,74	2.05327	9.95	4.48	0.997823	1,52±0,49	/	15.2	32.5774	1.18184	-0.184021
81505 S	34,54±0,33	0.955414	2.59	0.54	0.4133	0,51±0,22	/	5.133	42.8719	0.710371	-0.297072	37,96±0,70	1.84405	2.98	1.27	0.474216	0,93±0,11	/	9.3	12.37	0.968483	-0.494267
22653 S1	30,42±0,01	0.0328731	36.8	0.13	1.56585	2,00±0,72	/	20	36.0555	1.30103	0.264818	31,96±0,13	0.406758	121.39	9.63	2.08418	7,93±1,36	/	79.33	17.1601	1.89944	0.184745
22653 S2	30,78±0,13	0.422352	29.24	2.45	1.46598	1,32±0,33	/	13.2	24.8041	1.12057	0.345403	31,79±0,26	0.817867	136	21.77	2.13354	10,56±0,55	/	105.67	5.21221	2.02395	0.109587
51534 K1	25,03±0,12	0.479425	1385.92	109.17	3.14174	73,20±2,50	/	732	3.41	2.86451	0.277227	25,67±0,06	0.233736	1187.71	43.52	3.07471	122,00±5,6	/	1220	4.59	3.08636	-0.0116494
51534 K2	25,70±0,07	0.272374	894.75	43.33	2.9517	69,90±2,6	/	699	3.73	2.84448	0.107225	25,38±0,62	2.44287	1493.71	599.35	3.17427	147,10±0,40	/	1471	0.27	3.16761	0.00665362
51534 K3	25,56±0,10	0.391236	978.26	61.69	2.99045	63,07±1,67	/	630.7	2.64	2.79982	0.190631	25,79±0,45	1.74486	1116.67	329.28	3.04792	119,07±3,45	/	1190.7	2.9	3.0758	-0.0278775
51534 K4	25,18±0,02	0.0794281	1253.73	14.27	3.0982	130,40±2,6	/	1304	2.01	3.11528	-0.0170736	25,70±0,06	0.233463	1244.42	48.68	3.09497	241,33±8,70	/	2413.3	3.62	3.38261	-0.287644
53410 K	29,27±0,01	0.0341647	56.27	0.31	1.75028	1,8±0,40	/	18	23.9	1.25527	0.495004	26,63±0,32	1.20165	85.15	18.1	1.93018	14,70±0,40	/	147	2.89	2.16732	-0.237133
61072 K	21,14±0,14	0.662252	17150.2	1557.93	4.23427	18,70±2,1	1000	18670	11.4	4.27114	-0.0368749	21,66±0,59	2.72392	17745.7	6823.12	4.24909	35,87±2,90	1000	35870	8.01	4.55473	-0.305639
WB1	21,44±0,04	0.186567	12366.1	288.24	4.09223	13,60±0,75	40	5453.33	5.5053	3.73666	0.355572	25,43±0,37	1.45497	7351.01	1699.83	3.86635	22,37±0,38	40	8946.67	1.69267	3.95166	-0.0853144
WB2	25,27±0,01	0.0395726	1036.23	7.03	3.01546	43,30±2,92	/	433.33	6.75304	2.63682	0.378637	28,55±0,03	0.105079	1024.02	16.07	3.01031	85,53±4,74	/	855.33	5.5461	2.93213	0.0781747
WB3	28,56±0,01	0.035014	122.9	0.81	2.08955	4,60±0,65	/	46	14.2553	1.66276	0.426794	32,51±0,05	0.153799	85.89	2.77	1.93394	9,63±0,15	/	96.33	1.58567	1.98376	-0.049819
WB4	32,92±0,06	0.18226	7.29	0.27	0.862728	071±0,41	/	7.07	58.1625	0.849419	0.0133081	36,46±0,69	1.89248	7.59	3.16	0.880242	0,92±0,17	/	9.2	18.3303	0.963788	-0.0835461
WB5	31,50±0,17	0.539683	18.37	2.01	1.26411	0,55±0,01	/	5.5	0.857099	0.740363	0.523746	33,49±0,24	0.716632	46.76	6.94	1.66987	5,6±0,5	/	56	8.92857	1.74819	-0.0783135
WB6	23,23±0,04	0.172191	3877.71	95.69	3.58858	19,77±2,17	10	1976.67	10.9949	3.29593	0.292641	26,06±0,57	2.18726	5035.15	1773.97	3.70201	30,3±1,04	10	3030	3.44565	3.48144	0.22057
WB7	26,32±0,03	0.113982	523.19	11.62	2.71866	27,10±1,78	/	271	6.55955	2.43297	0.28569	29,88±0,02	0.0669344	446.71	4.34	2.65003	42,03±1,24	/	420.33	2.95553	2.62359	0.0264353
WB8	29,76±0,24	0.806452	56.97	8.68	1.75565	1,97±0,06	/	19.67	2.93568	1.2938	0.461842	33,53±0,51	1.52103	46.48	14.66	1.66727	3,97±0,25	/	39.67	6.3444	1.59846	0.0688039
WB9	33,38±0,16	0.479329	5.43	0.55	0.7348	1,00±0,42	/	10	28.2843	1	-0.2652	37,95±2,05	5.40184	4.11	4.18	0.613842	0,61±0,55	/	6.1	60.6092	0.78533	-0.171488
WB10	28,27±0,02	0.0707464	148.39	2.04	2.1714	7,20±1,21	/	72	16.8966	1.85733	0.314072	31,91±0,44	1.37888	127.78	34.75	2.10646	10,43±0,55	/	104.3	5.27882	2.01828	0.0881786
S= spleen K= kidney WD= whole blood
